# Supplementary material for: Yoga and High-Intensity Interval Training Show Comparable Effects on HbA1c in Type 2 Diabetes: A Systematic Review and Preliminary Pilot Network Meta-Analysis in Adult Populations
Source: Healthcare (Basel). 2026 Jun 15;14(12):1703. doi: 10.3390/healthcare14121703 (PMC13299578; doi:10.3390/healthcare14121703)
Supplement: Supplementary file 1 [file healthcare-14-01703-s001.zip]

Archive with 2 entries (2 files):
- Supplementary file S1.pdf
- Supplementary file S2 - PRISMA_2020_checklist_revised.pdf
